# Supplementary material for: Allele-Selective Thiomorpholino Antisense Oligonucleotides as a Therapeutic Approach for Fused-in-Sarcoma Amyotrophic Lateral Sclerosis
Source: Int J Mol Sci. 2024 Aug 3;25(15):8495. doi: 10.3390/ijms25158495 (PMC11312655; doi:10.3390/ijms25158495)
Supplement: Supplementary file 1 [file ijms-25-08495-s001.zip]

Archive with 1 entries (1 files):
- ijms-3104283-supplementary.pdf
